# Supplementary material for: Construct and Compare Gene Coexpression Networks with DAPfinder and DAPview
Source: BMC Bioinformatics. 2011 Jul 14;12:286. doi: 10.1186/1471-2105-12-286 (PMC3149583; doi:10.1186/1471-2105-12-286)
Supplement: Additional file 2 — DAPfinder. DAPfinder plug-in software for BRB-ArrayTools. [file 1471-2105-12-286-S2.ZIP]

Archive with 46 entries (40 files):
- DAPfinder.enlp/
- DAPfinder.enlp/DAPfinder.Data/
- DAPfinder.enlp/DAPfinder.Data/rdb/
- DAPfinder.enlp/DAPfinder.Data/rdb/csort.frm
- DAPfinder.enlp/DAPfinder.Data/rdb/csort.MYD
- DAPfinder.enlp/DAPfinder.Data/rdb/csort.MYI
- DAPfinder.enlp/DAPfinder.Data/rdb/db.opt
- DAPfinder.enlp/DAPfinder.Data/rdb/jterms.frm
- DAPfinder.enlp/DAPfinder.Data/rdb/jterms.MYD
- DAPfinder.enlp/DAPfinder.Data/rdb/jterms.MYI
- DAPfinder.enlp/DAPfinder.Data/rdb/misc.frm
- DAPfinder.enlp/DAPfinder.Data/rdb/misc.MYD
- DAPfinder.enlp/DAPfinder.Data/rdb/misc.MYI
- DAPfinder.enlp/DAPfinder.Data/rdb/refs.frm
- DAPfinder.enlp/DAPfinder.Data/rdb/refs.MYD
- DAPfinder.enlp/DAPfinder.Data/rdb/refs.MYI
- DAPfinder.enlp/DAPfinder.Data/rdb/refs_ext.frm
- DAPfinder.enlp/DAPfinder.Data/rdb/refs_ext.MYD
- DAPfinder.enlp/DAPfinder.Data/rdb/refs_ext.MYI
- DAPfinder.enlp/DAPfinder.Data/rdb/terms.frm
- DAPfinder.enlp/DAPfinder.Data/rdb/terms.MYD
- DAPfinder.enlp/DAPfinder.Data/rdb/terms.MYI
- DAPfinder.enlp/DAPfinder.Data/Trash/
- DAPfinder.enlp/DAPfinder.Data/Trash/Trash.Data/
- DAPfinder.enlp/DAPfinder.Data/Trash/Trash.Data/rdb/
- DAPfinder.enlp/DAPfinder.Data/Trash/Trash.Data/rdb/csort.frm
- DAPfinder.enlp/DAPfinder.Data/Trash/Trash.Data/rdb/csort.MYD
- DAPfinder.enlp/DAPfinder.Data/Trash/Trash.Data/rdb/csort.MYI
- DAPfinder.enlp/DAPfinder.Data/Trash/Trash.Data/rdb/db.opt
- DAPfinder.enlp/DAPfinder.Data/Trash/Trash.Data/rdb/jterms.frm
- DAPfinder.enlp/DAPfinder.Data/Trash/Trash.Data/rdb/jterms.MYD
- DAPfinder.enlp/DAPfinder.Data/Trash/Trash.Data/rdb/jterms.MYI
- DAPfinder.enlp/DAPfinder.Data/Trash/Trash.Data/rdb/misc.frm
- DAPfinder.enlp/DAPfinder.Data/Trash/Trash.Data/rdb/misc.MYD
- DAPfinder.enlp/DAPfinder.Data/Trash/Trash.Data/rdb/misc.MYI
- DAPfinder.enlp/DAPfinder.Data/Trash/Trash.Data/rdb/refs.frm
- DAPfinder.enlp/DAPfinder.Data/Trash/Trash.Data/rdb/refs.MYD
- DAPfinder.enlp/DAPfinder.Data/Trash/Trash.Data/rdb/refs.MYI
- DAPfinder.enlp/DAPfinder.Data/Trash/Trash.Data/rdb/refs_ext.frm
- DAPfinder.enlp/DAPfinder.Data/Trash/Trash.Data/rdb/refs_ext.MYD
- DAPfinder.enlp/DAPfinder.Data/Trash/Trash.Data/rdb/refs_ext.MYI
- DAPfinder.enlp/DAPfinder.Data/Trash/Trash.Data/rdb/terms.frm
- DAPfinder.enlp/DAPfinder.Data/Trash/Trash.Data/rdb/terms.MYD
- DAPfinder.enlp/DAPfinder.Data/Trash/Trash.Data/rdb/terms.MYI
- DAPfinder.enlp/DAPfinder.Data/Trash/Trash.enl
- DAPfinder.enlp/DAPfinder.enl
