# Supplementary material for: Construct and Compare Gene Coexpression Networks with DAPfinder and DAPview
Source: BMC Bioinformatics. 2011 Jul 14;12:286. doi: 10.1186/1471-2105-12-286 (PMC3149583; doi:10.1186/1471-2105-12-286)
Supplement: Additional file 2 — DAPfinder. DAPfinder plug-in software for BRB-ArrayTools. [file 1471-2105-12-286-S2.ZIP › DAPfinder.enlp/DAPfinder.Data/rdb/db.opt]

default-character-set=utf8
default-collation=utf8_general_ci
