# Supplementary material for: Construct and Compare Gene Coexpression Networks with DAPfinder and DAPview
Source: BMC Bioinformatics. 2011 Jul 14;12:286. doi: 10.1186/1471-2105-12-286 (PMC3149583; doi:10.1186/1471-2105-12-286)
Supplement: Additional file 3 — DAPview. DAPview plug-in software for BRB-ArrayTools. [file 1471-2105-12-286-S3.ZIP]

Archive with 6 entries (5 files):
- DAPview/DAPview.plug
- DAPview/DAPview.R
- DAPview/DAPview.txt
- DAPview/functions.R
- DAPview/PluginsLog.txt
- DAPview/
