# Supplementary material for: Construct and Compare Gene Coexpression Networks with DAPfinder and DAPview
Source: BMC Bioinformatics. 2011 Jul 14;12:286. doi: 10.1186/1471-2105-12-286 (PMC3149583; doi:10.1186/1471-2105-12-286)
Supplement: Additional file 3 — DAPview. DAPview plug-in software for BRB-ArrayTools. [file 1471-2105-12-286-S3.ZIP › DAPview/DAPview.plug]

[GENERAL]
DAPview


[PARAMETERS]
[mynames]
column
Select a column of unique gene names
Choose Unique ID, Gene Symbol, ...
Gene identifiers

[myclasses]
column
Select a column of experiment descriptors with two classes
Column must have EXACTLY two classes
Experiment descriptors

[outliers]
combo
Outliers should be 
Ignore outliers if you would like to display all data.  Identify outliers if you would like outliers to be plotted in a different color (i.e. red).  Remove outliers if you do not want to display outliers in the plot.
identified
ignored	ignored
identified	identified
removed	removed

[plotscale]
combo
Expression value should be plotted on the 
Outlier removal and most statistical tests are conducted on the log2 scale.
log2 scale
raw scale	raw
log2 scale	log2

[genex]
string
Enter the name of the gene you would like to plot on the X-axis
Use copy and paste to avoid typos


[geney]
string
Enter the name of the gene you would like to plot on the Y-axis
Use copy and paste to avoid typos


[filename]
string
Enter the output file name
Filename must end with ".pdf"
DAPview.pdf

[VERIFICATION]

[COMMANDS]
9	8	7
X	expd	gi
DAPview.R
