# Supplementary material for: Construct and Compare Gene Coexpression Networks with DAPfinder and DAPview
Source: BMC Bioinformatics. 2011 Jul 14;12:286. doi: 10.1186/1471-2105-12-286 (PMC3149583; doi:10.1186/1471-2105-12-286)
Supplement: Additional file 3 — DAPview. DAPview plug-in software for BRB-ArrayTools. [file 1471-2105-12-286-S3.ZIP › DAPview/DAPview.R]

##############################################################################################################

# BRB-ArrayTools Gene-Gene XY Scatterplot tool for Andrey Morgun

# R-scripts created by Jeff Skinner

# NIH / NIAID / OD / OSMO / OCICB / BCBB     ---     Lockheed Martin (contractor)

# Beta Version 0.01

##############################################################################################################

# List of input parameters (passed to the R-script from the BRB-ArrayTools plug-in)

# List of 26 input parameters (passed to the R-script from the BRB-ArrayTools plug-in)

# X           is a G x S matrix of gene expression values, where G = number of genes and S = number of samples
# gi          denotes the Gene identifiers sheet of the BRB-ArrayTools dataset
# expd        denotes the Experiment descriptors sheet of the BRB-ArrayTools dataset
# mynames     denotes the gene names from the microarray
# myclasses   denotes the classes of interest for comparisons
# outliers    denotes the choice to ignore, identify or remove outliers from the plot
# plotscale   denotes the choice to plot expression values on the log2 scale or raw scale
# genex       denotes the name of the gene plotted on the X axis
# geney       denotes the name of the gene plotted on the Y axis
# filename    denotes the output file name

#################################################################################################################

# Check R software resources for BRB plug-in

#if(R.Version()$major < 2 | (R.Version()$major == 2 && R.Version()$minor < 6.0)){
#winDialog("ok","Please update to R 2.6.x or higher!")
#stop("Action cancelled")}

# Look for necessary R libraries

tcltk.test           <- library(tcltk, logical.return=T)           # tcltk  package used to create interactive dialog menus

# Check for missing libraries

if(!tcltk.test){

# Check internet connection before installing packages

InternetTest         <- try(readLines("http://cran.r-project.org"),silent=T)

if(inherits(InternetTest,"try-error")){
winDialog("ok","Cannot find internet connection!")
quit()}
else {

# Download packages from CRAN website

install.packages("tcltk",repos="http://cran.r-project.org")}}

# Load necessary R libraries after installation

library(tcltk)

# Load functions.R scripts

pluginpath <- paste(ArrayToolsPath, "plugins/DAPview", sep = "/")

source.out3<-try(source(paste(pluginpath, "functions.R", sep = "/"))) 
if (class(source.out3)=='try-error') { 
   winDialog('ok', paste('Error occurred in functions.R:', geterrmessage(), sep='\n'))
   cat(geterrmessage())
   stop()}

###########################################################################################################

# Assign output directories for BRB-ArrayTools

outputdir             <- paste(ProjectPath, "/Plugin", sep="")
if (!file.exists(outputdir)) dir.create(outputdir) 
outputdir             <- paste(ProjectPath, "/Plugin/DAPview", sep="")
if (!file.exists(outputdir)) dir.create(outputdir) 

# Generate external file name and ask user to overwrite file

AM.path               <-paste(outputdir,filename,sep="/")
ans                   <- "OK"

if(file.exists(AM.path)==TRUE) ans <- winDialog("okcancel",paste("Overwrite ",filename,"?"))
if(ans=="CANCEL")              stop("Action cancelled")

#############################################################################################################

########################## **** VERY IMPORTANT PRE-PROCESSING STEP!!!! **** #################################

######### **** UNSORTED DATA MAY PRODUCE INCORRECT CLASS LABELS, GENE NAMES and ANALYSES !!!! **** ##########

# Sort and order columns and rows of datasheets

# Experimental descriptors

order.chips           <- order(as.character(expd[,1]))
new.expd              <- expd[order.chips,]

# Filtered Log Intensities (Ratios)

new.X                 <- X[,order.chips]
colnames(new.X)       <- as.character(new.expd[,1])
rownames(new.X)       <- as.character(gi[,mynames])
new.names             <- as.character(gi[,mynames])

# Check classes and remove samples with no classes

new.classes           <- as.character(new.expd[,myclasses])

qq                    <- as.vector(new.classes!="")
new.expd              <- expd[qq,]
new.classes           <- new.classes[qq]
new.X                 <- new.X[,qq]

# Get the list of unique class names

class.names           <- unique(new.classes)

if(length(class.names)>2){
	winDialog("ok","Cannot have more than two classes in data.")
	stop("Action cancelled")}
if(length(class.names)<2){
	winDialog("ok","Must have samples of two classes!")
	stop("Action cancelled")}

# Make a new class label vector with 0 and 1 as labels.

qq                    <- grep(class.names, pattern="0")
if(length(qq)==1){ 
	if(qq==2){
	class.names     <- rev(class.names)	# Just to make sure that if the actual class 
							# labels are "0" and "1", they are assigned 
							# correctly to new.names. Not absolutely necessary,
							# but it will avoid confusion.
}}

qq                    <- which(new.classes==class.names[1])
new.classes           <- array(data=1, dim=length(new.classes))
new.classes[qq]       <- 0
new.classes           <- as.vector(new.classes)

genex                 <- as.character(genex)
geney                 <- as.character(geney)
outliers              <- as.character(outliers)
outliers_rm           <- 0
OUTfilter             <- "none"

gene.x.vec            <- new.X[new.names==genex,]
gene.y.vec            <- new.X[new.names==geney,]

# Set X and Y axis limits

xlim                  <- range(gene.x.vec,na.rm=T)
ylim                  <- range(gene.y.vec,na.rm=T)

# Add 30% to the right side of the X limit to add space for figure legend

xlim[2]               <- xlim[2] + 0.3*(xlim[2]-xlim[1])

#############################################################################################################

# Apply outlier settings, if requested

if(outliers == "identified" || outliers == "removed"){

OUTfilter             <- outDialog()

if(OUTfilter == "ID_CANCEL") outliers <- "ignored"

if(outliers == "identified" || outliers == "removed"){

if(OUTfilter == "iqrpool" | OUTfilter == "iqrclass"){

K                                     <- textDialog("Enter Outlier Removal Constant","You have chosen univariate IQR-based outlier removal.  Please Enter a constant:",2.5)
if(K=="ID_CANCEL") outliers           <- "ignored"
K                                     <- as.numeric(K)}

if(OUTfilter == "sdpool"  | OUTfilter == "sdclass"){

K                                     <- textDialog("Enter Outlier Removal Constant","You have chosen univariate SD-based outlier removal.  Please Enter a constant:",4)
if(K=="ID_CANCEL") outliers           <- "ignored"
K                                     <- as.numeric(K)}

if(outliers == "identified" || outliers == "removed"){

# apply OUTfilter settings

if(OUTfilter == "iqrpool" ){
gene.x.data                           <- out.iqr.AM(gene.x.vec,new.classes,pool=TRUE,k=K)
gene.y.data                           <- out.iqr.AM(gene.y.vec,new.classes,pool=TRUE,k=K)
gene.x.vec                            <- gene.x.data[["result"]]
gene.y.vec                            <- gene.y.data[["result"]]
outl.x.vec                            <- gene.x.data[["outliers"]]
outl.y.vec                            <- gene.y.data[["outliers"]]
outliers_rm                           <- gene.x.data[["outlier_sum"]] + gene.y.data[["outlier_sum"]]}

if(OUTfilter == "iqrclass"){
gene.x.data                           <- out.iqr.AM(gene.x.vec,new.classes,pool=FALSE,k=K)
gene.y.data                           <- out.iqr.AM(gene.y.vec,new.classes,pool=FALSE,k=K)
gene.x.vec                            <- gene.x.data[["result"]]
gene.y.vec                            <- gene.y.data[["result"]]
outl.x.vec                            <- gene.x.data[["outliers"]]
outl.y.vec                            <- gene.y.data[["outliers"]]
outliers_rm                           <- gene.x.data[["outlier_sum"]] + gene.y.data[["outlier_sum"]]}

if(OUTfilter == "sdpool" ){
gene.x.data                           <- out.sd.AM(gene.x.vec,new.classes,pool=TRUE,k=K)
gene.y.data                           <- out.sd.AM(gene.y.vec,new.classes,pool=TRUE,k=K)
gene.x.vec                            <- gene.x.data[["result"]]
gene.y.vec                            <- gene.y.data[["result"]]
outl.x.vec                            <- gene.x.data[["outliers"]]
outl.y.vec                            <- gene.y.data[["outliers"]]
outliers_rm                           <- gene.x.data[["outlier_sum"]] + gene.y.data[["outlier_sum"]]}

if(OUTfilter == "sdclass"){
gene.x.data                           <- out.sd.AM(gene.x.vec,new.classes,pool=FALSE,k=K)
gene.y.data                           <- out.sd.AM(gene.y.vec,new.classes,pool=FALSE,k=K)
gene.x.vec                            <- gene.x.data[["result"]]
gene.y.vec                            <- gene.y.data[["result"]]
outl.x.vec                            <- gene.x.data[["outliers"]]
outl.y.vec                            <- gene.y.data[["outliers"]]
outliers_rm                           <- gene.x.data[["outlier_sum"]] + gene.y.data[["outlier_sum"]]}

if(outliers == "removed"){

# Reset X and Y axis limits without outliers

xlim                  <- range(gene.x.vec,na.rm=T)
ylim                  <- range(gene.y.vec,na.rm=T)

# Add 30% to the right side of the X limit to add space for figure legend

xlim[2]               <- xlim[2] + 0.3*(xlim[2]-xlim[1])}
}}}

#############################################################################################################

# Save vectors of expression data for each gene in each class

gene.x.vec.0          <- c(gene.x.vec[new.classes == 0])
gene.x.vec.1          <- c(gene.x.vec[new.classes == 1])
gene.y.vec.0          <- c(gene.y.vec[new.classes == 0])
gene.y.vec.1          <- c(gene.y.vec[new.classes == 1])

if(outliers == "identified"){

# Define vectors of outlier data for each gene in each class

outl.x.vec.0          <- c(outl.x.vec[new.classes == 0])
outl.x.vec.1          <- c(outl.x.vec[new.classes == 1])
outl.y.vec.0          <- c(outl.y.vec[new.classes == 0])
outl.y.vec.1          <- c(outl.y.vec[new.classes == 1])

# Identify location of outliers within each vector

outl.x.ind.0          <- is.na(outl.x.vec.0) == FALSE
outl.x.ind.1          <- is.na(outl.x.vec.1) == FALSE
outl.y.ind.0          <- is.na(outl.y.vec.0) == FALSE
outl.y.ind.1          <- is.na(outl.y.vec.1) == FALSE

# Add non-outlier data to corresponding X or Y vectors, so outliers may be plotted

outl.x.vec.0[outl.y.ind.0]          <- gene.x.vec.0[outl.y.ind.0]
outl.x.vec.1[outl.y.ind.1]          <- gene.x.vec.1[outl.y.ind.1]
outl.y.vec.0[outl.x.ind.0]          <- gene.y.vec.0[outl.x.ind.0]
outl.y.vec.1[outl.x.ind.1]          <- gene.y.vec.1[outl.x.ind.1]}

#############################################################################################################

# Transform data to the raw scale (inverse log2) scale, if necessary

if(plotscale == "raw"){

gene.x.vec.0          <- 2^as.numeric(gene.x.vec.0)
gene.x.vec.1          <- 2^as.numeric(gene.x.vec.1)
gene.y.vec.0          <- 2^as.numeric(gene.y.vec.0)
gene.y.vec.1          <- 2^as.numeric(gene.y.vec.1)

if(outliers == "identified"){

outl.x.vec.0          <- 2^as.numeric(outl.x.vec.0)
outl.x.vec.1          <- 2^as.numeric(outl.x.vec.1)
outl.y.vec.0          <- 2^as.numeric(outl.y.vec.0)
outl.y.vec.1          <- 2^as.numeric(outl.y.vec.1)}

xlim                  <- 2^xlim
ylim                  <- 2^ylim}

#############################################################################################################

# Create class labels for the figure legend

if(plotscale == "raw")  scale.lab <- "raw "
if(plotscale == "log2") scale.lab <- "log2 "

Xlab                  <- paste(scale.lab,genex," expression")
Ylab                  <- paste(scale.lab,geney," expression")

class0.lab            <- class.names[1]
class1.lab            <- class.names[2]

note                  <- ""

# Save graph and legend features for scatterplot

if(outliers == "ignored" || outliers == "removed"){
legend.labels         <- c(class0.lab,class1.lab)
legend.colors         <- c("green","blue")
legend.symbols        <- c(4,1)}
if(outliers == "identified"){
legend.labels         <- c(class0.lab,class1.lab,paste(class0.lab," outliers"),paste(class1.lab," outliers"))
legend.colors         <- c("green","blue","red","red")
legend.symbols        <- c(4,1,4,1)
note                  <- paste(" ( K = ",K,")")}

if(OUTfilter == "iqrpool")   OUTfilter.print <- "pooled IQR"
if(OUTfilter == "iqrclass")  OUTfilter.print <- "unpooled IQR"
if(OUTfilter == "sdpool")    OUTfilter.print <- "pooled SD"
if(OUTfilter == "sdclass")   OUTfilter.print <- "unpooled SD"
if(OUTfilter == "ID_CANCEL") OUTfilter.print <- "no outlier removal"
if(OUTfilter == "none")      OUTfilter.print <- "no outlier removal"
if(outliers  == "ignored")   OUTfilter.print <- "no outlier removal"

graph.title           <- paste("Gene-gene XY scatterplot -- ", class0.lab, " vs. ", class1.lab)
graph.subtitle        <- paste(outliers_rm," outliers were removed from the plot using ",OUTfilter.print," methods",note)

# Create Gene-Gene XY Scatterplot

if(outliers == "ignored" || outliers == "removed"){

pdf(AM.path)

aa                    <-plot(gene.x.vec.0,gene.y.vec.0,xlim=xlim,ylim=ylim,pch=4,col="green",xlab=Xlab,ylab=Ylab,main=graph.title,sub=graph.subtitle,cex.sub=0.5)

points(gene.x.vec.1,gene.y.vec.1,pch=1,col="blue")
legend(x="topright",,legend=legend.labels,col=legend.colors,pch=legend.symbols)

dev.off()

shell.exec(AM.path)}


if(outliers == "identified"){

pdf(AM.path)

aa                    <-plot(gene.x.vec.0,gene.y.vec.0,xlim=xlim,ylim=ylim,pch=4,col="green",xlab=Xlab,ylab=Ylab,main=graph.title,sub=graph.subtitle,cex.sub=0.5)

points(gene.x.vec.1,gene.y.vec.1,pch=1,col="blue")
points(outl.x.vec.0,outl.y.vec.0,pch=4,col="red")
points(outl.x.vec.1,outl.y.vec.1,pch=1,col="red") 
legend(x="topright",,legend=legend.labels,col=legend.colors,pch=legend.symbols)

dev.off()

shell.exec(AM.path)}
