# Supplementary material for: Construct and Compare Gene Coexpression Networks with DAPfinder and DAPview
Source: BMC Bioinformatics. 2011 Jul 14;12:286. doi: 10.1186/1471-2105-12-286 (PMC3149583; doi:10.1186/1471-2105-12-286)
Supplement: Additional file 3 — DAPview. DAPview plug-in software for BRB-ArrayTools. [file 1471-2105-12-286-S3.ZIP › DAPview/DAPview.txt]

********************************
**  NAME OF THIS PLUG-IN:     **
********************************

DAPview

********************************
**  PURPOSE OF THIS PLUG-IN:  **
********************************

This plug-in produces an XY scatterplot to display gene-gene associations for two user-selected genes using 
microarray gene expression data from two experimental classes.  The XY scatterplot image is saved in .pdf format.


********************************
**  USING THIS PLUG-IN:       **
********************************

To run this function, the user should input the following:

. Column of gene names from Gene identifiers sheet
. Column of class ids from Experiment descriptors sheet
. Choice of outlier display method
. Choice of log2 or raw expression axes
. Name of gene displayed on the X axis
. Name of gene displayed on the Y axis. 
. Filename for saved output


Please read the following descriptions of the plug-in inputs:

*** Column of gene names ***

The column of gene names is required to identify the genes used in each 
gene-gene association measure.  Column must be selected from the Gene identifiers
worksheet in BRB-ArrayTools.

*** Column of class ids ***

The column of class ids is required to separate the microarray samples into two classes.  Class ids may be
recorded as an indiciator variable (i.e. all values must be 1's or 0's), or as a text string (e.g. "WT" and 
"KO", or "Male" and "Female").  Only two classes may be used; three or more classes will produce an error 
message.  Column must be selected from the Experiment descriptors sheet in BRB-ArrayTools.

*** Outlier display options ***

Outliers can be discovered using one of four methods from the DAPfinder plug-in: IQR pooled, IQR unpooled, 
SD pooled or SD unpooled.  Outliers detected using these methods can be displayed in the XY scatterplot in 
one of three ways.  If outliers are "identified", then any detected outliers will be displayed in red with 
the appropriate symbol type for its experimental class.  If outliers are "excluded", then any detected outliers 
will be removed from the XY scatterplot.  If outliers are ignored, then no outlier detection methods will be used.

*** AXis scale options ***

The XY scatterplot can display gene expression values on the log2 scale (default) or they can be displayed as 
raw expression values with no log2 transformation.

*** X-axis gene name ***

Type in the name of the gene you want to display on the X-axis of the graph.  Make sure to choose the gene name from 
the appropriate column of your gene identifiers worksheet.

*** Y-axis gene name ***

Type in the name of the gene you want to display on the Y-axis of the graph.  Make sure to choose the gene name from 
the appropriate column of your gene identifiers worksheet.

*** Output file name ***

The output file name allows you to change the name of the MS Excel table that stores the association 
test output.  Default name is "results".  Note that if you re-use the same file name, you will see a
pop-up dialog that asks you to overwrite the old file or cancel the analysis.  Use the file extension 
.xls to open output easily in MS Excel or use the file extension .txt to avoid limitations on column
and row numbers.  Note that the plug-in will always produce a tab-delimited output file, so using 
other file extensions like .csv may cause problems.


********************************
**  OUTPUT OF THIS PLUG-IN:   **
********************************

After the analysis is finished, a .pdf image will automatically open to display the figure.


**********************************
**  Notes:                       **
**********************************

Beta version 0.02

This plug-in was created by Jeff Skinner of the Bioinformatics and Computational
Biosciences Branch (BCBB) at the National Institute of Allergy and Infectious Disease (NIAID).
