# Supplementary material for: Construct and Compare Gene Coexpression Networks with DAPfinder and DAPview
Source: BMC Bioinformatics. 2011 Jul 14;12:286. doi: 10.1186/1471-2105-12-286 (PMC3149583; doi:10.1186/1471-2105-12-286)
Supplement: Additional file 3 — DAPview. DAPview plug-in software for BRB-ArrayTools. [file 1471-2105-12-286-S3.ZIP › DAPview/functions.R]

##################################################################################################################

# Processing scripts for BRB-ArrayTools filtering and DAPview plug-in

# These R scripts provide internal functions called by "gene_assoc.R" within the plug-in

# These scripts must be distributed with DAPview.R 

# R-scripts created by Jeff Skinner and Sudhir Varma

# NIH / NIAID / OTIS / BSIP     ---     Lockheed Martin (contractor)

# Beta Version 0.01

##################################################################################################################

# Define two functions to identify and remove outliers by IQR

row.outlier.iqr      <- function(X,k=1.5){

# X           is a G x S matrix of gene expression values, where G = number of genes and S = number of samples
# k           denotes the constant used in the equation Q1 - k*IQR or Q3 + k*IQR, default = 1.5

# this function provides row-wise quantile and IQR calculations for the out.iqr.AM function below

# Initialize vectors, matrices and lists

out                  <- list();
X.save               <- X

# Define quantiles and IQR measurements

q                    <- apply(X,1,quantile,probs <- c(0.25,0.75), na.rm <- TRUE);
iqr                  <- apply(X,1,IQR, na.rm <- TRUE);

# Define lower bound and upper bound calculations

lb                   <- q["25%",] - k*(iqr);
ub                   <- q["75%",] + k*(iqr);

# Check if X values escape lower or upper bounds and replace these outliers with NAs

lb_m                 <- sweep(X,1,lb,FUN="<");
ub_m                 <- sweep(X,1,ub,FUN=">");

outl_m               <- lb_m + ub_m == 0

X                    <- replace(X,lb_m, NA); 
X                    <- replace(X,ub_m, NA);
outliers             <- replace(X.save,outl_m, NA); 

# Output the number of outliers removed and the updated data frame X

out[["outlier_count"]] =  sum(lb_m,na.rm=T) + sum(ub_m,na.rm=T)
out[["result"]] =  X;
out[["outliers"]] = outliers;
out}


out.iqr.AM           <- function(X,myclasses,pool=TRUE,k=1.5){

# X           is a G x S matrix of gene expression values, where G = number of genes and S = number of samples
# myclasses   denotes the classes of interest for comparisons
# pool        denotes if the outliers will be identified from a common pool; if FALSE outliers identified within each class
# k           denotes the constant used in the equation Q1 - k*IQR or Q3 + k*IQR, default = 1.5

# this function identifies and removes outliers according to IQR

# check conditions

if(sum(sapply(list(X,myclasses,pool,k), is.null)) != 0)
  stop("Must specify a data frame 'X', a vector 'myclasses', a logical value 'pool' and a constant 'k'.")

if(is.data.frame(X)!=TRUE)
  stop("'X' must be a data frame")

if(is.vector(myclasses)!=TRUE || length(myclasses)!=ncol(X))
  stop("'myclasses' must be a vector of length 'ncol(X)'")

if(is.logical(pool)!=TRUE)
  stop("'pool' must be logical, i.e. TRUE or FALSE")

if(is.numeric(k) != TRUE || k < 0 || k > 10)
  stop("'k' must be a positive numeric constant, no greater than 10.")


# initialize data frames, constants and lists

Y                    <- X;
outliers.data        <- data.frame(matrix(1,nrow(X),ncol(X)))
outlier_sum          <- 0;
out                  <- list();

# Remove outliers for pooled and unpooled methods.  Unpooled methods in the "else" statement.

if(pool == TRUE){

result               <- row.outlier.iqr(X,k);
Y                    <- result[["result"]];
outlier_sum          <- result[["outlier_count"]];
outliers.data        <- result[["outliers"]]
} else {

for(i in unique(myclasses)){

result                              <- row.outlier.iqr(X[,myclasses==i] ,k);
Y[,myclasses==i]                    <- result[["result"]];
outlier_sum                         <- outlier_sum  + result[["outlier_count"]];
outliers.data[,myclasses==i]        <- result[["outliers"]]}}

out[["outlier_sum"]] =  outlier_sum
out[["result"]] =  Y;
out[["outliers"]] = outliers.data
out}

##################################################################################################################

# Define two functions to identify and remove outliers by SD

row.outlier.sd       <- function(X,k=4){

# X           is a G x S matrix of gene expression values, where G = number of genes and S = number of samples
# k           denotes the constant used in the equation mean +/- k*sd, default k = 4

# this function provides row-wise mean and standard deviation calculations for the out.sd.AM function below

# Initialize vectors, matrices and lists

out                  <- list();
X.save               <- X

# Define row means and row standard deviations

mu                   <- rowMeans(X)
row.sd               <- apply(X,1,sd, na.rm <- TRUE);

# Define lower bound and upper bound calculations

lb                   <- mu-k*(row.sd);
ub                   <- mu+k*(row.sd);

# Check if X values escape lower or upper bounds and replace these outliers with NAs

lb_m                 <- sweep(X,1,lb,FUN="<");
ub_m                 <- sweep(X,1,ub,FUN=">");
outl_m               <- lb_m + ub_m == 0

X                    <- replace(X,lb_m, NA); 
X                    <- replace(X,ub_m, NA);
outliers             <- replace(X.save,outl_m, NA); 

# Output the number of outliers removed and the updated data frame X

out[["outlier_count"]] =  sum(lb_m,na.rm=T) + sum(ub_m,na.rm=T)
out[["result"]] =  X;
out[["outliers"]] = outliers;
out}

out.sd.AM            <- function(X,myclasses,pool=TRUE,k=1.5){

# X           is a G x S matrix of gene expression values, where G = number of genes and S = number of samples
# myclasses   denotes the classes of interest for comparisons
# pool        denotes if the outliers will be identified from a common pool; if FALSE outliers identified within each class
# k           denotes the constant used in the equation Q1 - k*IQR or Q3 + k*IQR, default = 1.5

# this function identifies and removes outliers according to standard deviation

# check conditions

if(sum(sapply(list(X,myclasses,pool,k), is.null)) != 0)
  stop("Must specify a data frame 'X', a vector 'myclasses', a logical value 'pool' and a constant 'k'.")

if(is.data.frame(X)!=TRUE)
  stop("'X' must be a data frame")

if(is.vector(myclasses)!=TRUE || length(myclasses)!=ncol(X))
  stop("'myclasses' must be a vector of length 'ncol(X)'")

if(is.logical(pool)!=TRUE)
  stop("'pool' must be logical, i.e. TRUE or FALSE")

if(is.numeric(k) != TRUE || k < 0 || k > 10)
  stop("'k' must be a positive numeric constant, no greater than 10.")

# initialize data frames, constants and lists

Y                    <- X;
outliers.data        <- data.frame(matrix(1,nrow(X),ncol(X)))
outlier_sum          <- 0;
out                  <- list();

# Remove outliers for pooled and unpooled methods.  Unpooled methods in the "else" statement.

if(pool == TRUE){

result               <- row.outlier.sd(X,k);
Y                    <- result[["result"]];
outlier_sum          <- result[["outlier_count"]];
outliers.data        <- result[["outliers"]]
} else {

for(i in unique(myclasses)){

result                              <- row.outlier.sd(X[,myclasses==i] ,k);
Y[,myclasses==i]                    <- result[["result"]];
outlier_sum                         <- outlier_sum  + result[["outlier_count"]];
outliers.data[,myclasses==i]        <- result[["outliers"]]}}

out[["outlier_sum"]] =  outlier_sum
out[["result"]] =  Y;
out[["outliers"]] = outliers.data
out}

##################################################################################################################

# Define a function to create modal textbox entry dialogs for interactive menus

textDialog <- function(title,question,entryInit,entryWidth=20,returnValOnCancel="ID_CANCEL"){
  dlg <- tktoplevel()
  #tkwm.deiconify(dlg)
  tkgrab.set(dlg)
  tkfocus(dlg)
  tkwm.title(dlg,title)
  textEntryVarTcl <- tclVar(paste(entryInit))
  textEntryWidget <- tkentry(dlg,width=paste(entryWidth),textvariable=textEntryVarTcl)
  tkgrid(tklabel(dlg,text="       "))
  tkgrid(tklabel(dlg,text=question),textEntryWidget)
  tkgrid(tklabel(dlg,text="       "))
  ReturnVal <- returnValOnCancel
  onOK <- function()  {
    ReturnVal <<- tclvalue(textEntryVarTcl)
    tkgrab.release(dlg)
    tkdestroy(dlg)
    tkfocus(ttMain)  }
  onCancel <- function()  {
    ReturnVal <<- returnValOnCancel
    tkgrab.release(dlg)
    tkdestroy(dlg)
    tkfocus(ttMain)  }
  OK.but     <-tkbutton(dlg,text="   OK   ",command=onOK)
  Cancel.but <-tkbutton(dlg,text=" Cancel ",command=onCancel)
  tkgrid(OK.but,Cancel.but)
  tkgrid(tklabel(dlg,text="    "))
  tkfocus(dlg)
  tkbind(dlg, "<Destroy>", function() {tkgrab.release(dlg);tkfocus(ttMain)})
  tkbind(textEntryWidget, "<Return>", onOK)
  tkwait.window(dlg)
  return(ReturnVal)}

##################################################################################################################

# Define a function to create a modal radiobutton dialogs for outlier removal method

outDialog <- function(title="Outlier Removal Method",question="What outlier removal method should be used?",RB1="iqrpool",RB2="iqrclass",RB3="sdpool",RB4="sdclass",RBchoice="iqrclass",returnValOnCancel="ID_CANCEL"){
  dlg <- tktoplevel()
  #tkwm.deiconify(dlg)
  tkgrab.set(dlg)
  tkfocus(dlg)
  tkwm.title(dlg,title)
  rb1     <- tkradiobutton(dlg)
  rb2     <- tkradiobutton(dlg)
  rb3     <- tkradiobutton(dlg)
  rb4     <- tkradiobutton(dlg)
  rbValue <- tclVar(paste(RBchoice))
  tkconfigure(rb1,variable=rbValue,value=RB1)
  tkconfigure(rb2,variable=rbValue,value=RB2)
  tkconfigure(rb3,variable=rbValue,value=RB3)
  tkconfigure(rb4,variable=rbValue,value=RB4)
  tkgrid(tklabel(dlg,text="       "))
  tkgrid(tklabel(dlg,text=question))
  tkgrid(tklabel(dlg,text="IQR -- pooled"),rb1)
  tkgrid(tklabel(dlg,text="IQR -- unpooled"),rb2)
  tkgrid(tklabel(dlg,text="SD -- pooled"),rb3)
  tkgrid(tklabel(dlg,text="SD -- unpooled"),rb4)
  tkgrid(tklabel(dlg,text="       "))
  ReturnVal <- returnValOnCancel
  onOK <- function()  {
    ReturnVal <<- tclvalue(rbValue)
    tkgrab.release(dlg)
    tkdestroy(dlg)
    tkfocus(ttMain)  }
  onCancel <- function()  {
    ReturnVal <<- returnValOnCancel
    tkgrab.release(dlg)
    tkdestroy(dlg)
    tkfocus(ttMain)  }
  OK.but     <-tkbutton(dlg,text="   OK   ",command=onOK)
  Cancel.but <-tkbutton(dlg,text=" Cancel ",command=onCancel)
  tkgrid(OK.but,Cancel.but)
  tkgrid(tklabel(dlg,text="    "))
  tkfocus(dlg)
  tkbind(dlg, "<Destroy>", function() {tkgrab.release(dlg);tkfocus(ttMain)})
  tkbind(ReturnVal, "<Return>", onOK)
  tkwait.window(dlg)
  return(ReturnVal)}
