# Supplementary material for: Construct and Compare Gene Coexpression Networks with DAPfinder and DAPview
Source: BMC Bioinformatics. 2011 Jul 14;12:286. doi: 10.1186/1471-2105-12-286 (PMC3149583; doi:10.1186/1471-2105-12-286)
Supplement: Additional file 3 — DAPview. DAPview plug-in software for BRB-ArrayTools. [file 1471-2105-12-286-S3.ZIP › DAPview/PluginsLog.txt]

Executing script 'DAPview.R':
Executing line 38:
  tcltk.test           <- library(tcltk, logical.return=T)
Executing lines 42 to 55:
  if(!tcltk.test){InternetTest         <- try(readLines("http://cran.r-project.org"),silent=T); if(inherits(InternetTest,"try-error")){winDialog("ok","Cannot find internet connection!"); quit()}; else {install.packages("tcltk",repos="http://cran.r-project.org")}}
Executing line 59:
  library(tcltk)
Executing line 63:
  pluginpath <- paste(ArrayToolsPath, "plugins/DAPview", sep = "/")
Executing line 65:
  source.out3<-try(source(paste(pluginpath, "functions.R", sep = "/")))
Executing lines 66 to 69:
  if (class(source.out3)=='try-error') {winDialog('ok', paste('Error occurred in functions.R:', geterrmessage(), sep='\n')); cat(geterrmessage()); stop()}
Executing line 75:
  outputdir             <- paste(ProjectPath, "/Plugin", sep="")
Executing line 76:
  if (!file.exists(outputdir)) dir.create(outputdir)
Executing line 77:
  outputdir             <- paste(ProjectPath, "/Plugin/DAPview", sep="")
Executing line 78:
  if (!file.exists(outputdir)) dir.create(outputdir)
Executing line 82:
  AM.path               <-paste(outputdir,filename,sep="/")
Executing line 83:
  ans                   <- "OK"
Executing line 85:
  if(file.exists(AM.path)==TRUE) ans <- winDialog("okcancel",paste("Overwrite ",filename,"?"))
Executing line 86:
  if(ans=="CANCEL")              stop("Action cancelled")
Executing line 98:
  order.chips           <- order(as.character(expd[,1]))
Executing line 99:
  new.expd              <- expd[order.chips,]
Executing line 103:
  new.X                 <- X[,order.chips]
Executing line 104:
  colnames(new.X)       <- as.character(new.expd[,1])
Executing line 105:
  rownames(new.X)       <- as.character(gi[,mynames])
Executing line 106:
  new.names             <- as.character(gi[,mynames])
Executing line 110:
  new.classes           <- as.character(new.expd[,myclasses])
Executing line 112:
  qq                    <- as.vector(new.classes!="")
Executing line 113:
  new.expd              <- expd[qq,]
Executing line 114:
  new.classes           <- new.classes[qq]
Executing line 115:
  new.X                 <- new.X[,qq]
Executing line 119:
  class.names           <- unique(new.classes)
Executing lines 121 to 123:
  if(length(class.names)>2){winDialog("ok","Cannot have more than two classes in data."); stop("Action cancelled")}
Executing lines 124 to 126:
  if(length(class.names)<2){winDialog("ok","Must have samples of two classes!"); stop("Action cancelled")}
Executing line 130:
  qq                    <- grep(class.names, pattern="0")
Executing lines 131 to 137:
  if(length(qq)==1){if(qq==2){class.names     <- rev(class.names)}}
Executing line 139:
  qq                    <- which(new.classes==class.names[1])
Executing line 140:
  new.classes           <- array(data=1, dim=length(new.classes))
Executing line 141:
  new.classes[qq]       <- 0
Executing line 142:
  new.classes           <- as.vector(new.classes)
Executing line 144:
  genex                 <- as.character(genex)
Executing line 145:
  geney                 <- as.character(geney)
Executing line 146:
  outliers              <- as.character(outliers)
Executing line 147:
  outliers_rm           <- 0
Executing line 148:
  OUTfilter             <- "none"
Executing line 150:
  gene.x.vec            <- new.X[new.names==genex,]
Executing line 151:
  gene.y.vec            <- new.X[new.names==geney,]
Executing line 155:
  xlim                  <- range(gene.x.vec,na.rm=T)
Executing line 156:
  ylim                  <- range(gene.y.vec,na.rm=T)
Executing line 160:
  xlim[2]               <- xlim[2] + 0.3*(xlim[2]-xlim[1])
Executing lines 166 to 236:
  if(outliers == "identified" || outliers == "removed"){OUTfilter             <- outDialog(); if(OUTfilter == "ID_CANCEL") outliers <- "ignored"; if(outliers == "identified" || outliers == "removed"){if(OUTfilter == "iqrpool" | OUTfilter == "iqrclass"){K                                     <- textDialog("Enter Outlier Removal Constant","You have chosen univariate IQR-based outlier removal.  Please Enter a constant:",2.5); if(K=="ID_CANCEL") outliers           <- "ignored"; K                                     <- as.numeric(K)}; if(OUTfilter == "sdpool"  | OUTfilter == "sdclass"){K                                     <- textDialog("Enter Outlier Removal Constant","You have chosen univariate SD-based outlier removal.  Please Enter a constant:",4); if(K=="ID_CANCEL") outliers           <- "ignored"; K                                     <- as.numeric(K)}; if(outliers == "identified" || outliers == "removed"){if(OUTfilter == "iqrpool" ){gene.x.data                           <- out.iqr.AM(gene.x.vec,new.classes,pool=TRUE,k=K); gene.y.data                           <- out.iqr.AM(gene.y.vec,new.classes,pool=TRUE,k=K); gene.x.vec                            <- gene.x.data[["result"]]; gene.y.vec                            <- gene.y.data[["result"]]; outl.x.vec                            <- gene.x.data[["outliers"]]; outl.y.vec                            <- gene.y.data[["outliers"]]; outliers_rm                           <- gene.x.data[["outlier_sum"]] + gene.y.data[["outlier_sum"]]}; if(OUTfilter == "iqrclass"){gene.x.data                           <- out.iqr.AM(gene.x.vec,new.classes,pool=FALSE,k=K); gene.y.data                           <- out.iqr.AM(gene.y.vec,new.classes,pool=FALSE,k=K); gene.x.vec                            <- gene.x.data[["result"]]; gene.y.vec                            <- gene.y.data[["result"]]; outl.x.vec                            <- gene.x.data[["outliers"]]; outl.y.vec                            <- gene.y.data[["outliers"]]; outliers_rm                           <- gene.x.data[["outlier_sum"]] + gene.y.data[["outlier_sum"]]}; if(OUTfilter == "sdpool" ){gene.x.data                           <- out.sd.AM(gene.x.vec,new.classes,pool=TRUE,k=K); gene.y.data                           <- out.sd.AM(gene.y.vec,new.classes,pool=TRUE,k=K); gene.x.vec                            <- gene.x.data[["result"]]; gene.y.vec                            <- gene.y.data[["result"]]; outl.x.vec                            <- gene.x.data[["outliers"]]; outl.y.vec                            <- gene.y.data[["outliers"]]; outliers_rm                           <- gene.x.data[["outlier_sum"]] + gene.y.data[["outlier_sum"]]}; if(OUTfilter == "sdclass"){gene.x.data                           <- out.sd.AM(gene.x.vec,new.classes,pool=FALSE,k=K); gene.y.data                           <- out.sd.AM(gene.y.vec,new.classes,pool=FALSE,k=K); gene.x.vec                            <- gene.x.data[["result"]]; gene.y.vec                            <- gene.y.data[["result"]]; outl.x.vec                            <- gene.x.data[["outliers"]]; outl.y.vec                            <- gene.y.data[["outliers"]]; outliers_rm                           <- gene.x.data[["outlier_sum"]] + gene.y.data[["outlier_sum"]]}; if(outliers == "removed"){xlim                  <- range(gene.x.vec,na.rm=T); ylim                  <- range(gene.y.vec,na.rm=T); xlim[2]               <- xlim[2] + 0.3*(xlim[2]-xlim[1])}}}}
Executing line 242:
  gene.x.vec.0          <- c(gene.x.vec[new.classes == 0])
Executing line 243:
  gene.x.vec.1          <- c(gene.x.vec[new.classes == 1])
Executing line 244:
  gene.y.vec.0          <- c(gene.y.vec[new.classes == 0])
Executing line 245:
  gene.y.vec.1          <- c(gene.y.vec[new.classes == 1])
Executing lines 247 to 268:
  if(outliers == "identified"){outl.x.vec.0          <- c(outl.x.vec[new.classes == 0]); outl.x.vec.1          <- c(outl.x.vec[new.classes == 1]); outl.y.vec.0          <- c(outl.y.vec[new.classes == 0]); outl.y.vec.1          <- c(outl.y.vec[new.classes == 1]); outl.x.ind.0          <- is.na(outl.x.vec.0) == FALSE; outl.x.ind.1          <- is.na(outl.x.vec.1) == FALSE; outl.y.ind.0          <- is.na(outl.y.vec.0) == FALSE; outl.y.ind.1          <- is.na(outl.y.vec.1) == FALSE; outl.x.vec.0[outl.y.ind.0]          <- gene.x.vec.0[outl.y.ind.0]; outl.x.vec.1[outl.y.ind.1]          <- gene.x.vec.1[outl.y.ind.1]; outl.y.vec.0[outl.x.ind.0]          <- gene.y.vec.0[outl.x.ind.0]; outl.y.vec.1[outl.x.ind.1]          <- gene.y.vec.1[outl.x.ind.1]}
Executing lines 274 to 289:
  if(plotscale == "raw"){gene.x.vec.0          <- 2^as.numeric(gene.x.vec.0); gene.x.vec.1          <- 2^as.numeric(gene.x.vec.1); gene.y.vec.0          <- 2^as.numeric(gene.y.vec.0); gene.y.vec.1          <- 2^as.numeric(gene.y.vec.1); if(outliers == "identified"){outl.x.vec.0          <- 2^as.numeric(outl.x.vec.0); outl.x.vec.1          <- 2^as.numeric(outl.x.vec.1); outl.y.vec.0          <- 2^as.numeric(outl.y.vec.0); outl.y.vec.1          <- 2^as.numeric(outl.y.vec.1)}; xlim                  <- 2^xlim; ylim                  <- 2^ylim}
Executing line 295:
  if(plotscale == "raw")  scale.lab <- "raw "
Executing line 296:
  if(plotscale == "log2") scale.lab <- "log2 "
Executing line 298:
  Xlab                  <- paste(scale.lab,genex," expression")
Executing line 299:
  Ylab                  <- paste(scale.lab,geney," expression")
Executing line 301:
  class0.lab            <- class.names[1]
Executing line 302:
  class1.lab            <- class.names[2]
Executing line 304:
  note                  <- ""
Executing lines 308 to 311:
  if(outliers == "ignored" || outliers == "removed"){legend.labels         <- c(class0.lab,class1.lab); legend.colors         <- c("green","blue"); legend.symbols        <- c(4,1)}
Executing lines 312 to 316:
  if(outliers == "identified"){legend.labels         <- c(class0.lab,class1.lab,paste(class0.lab," outliers"),paste(class1.lab," outliers")); legend.colors         <- c("green","blue","red","red"); legend.symbols        <- c(4,1,4,1); note                  <- paste(" ( K = ",K,")")}
Executing line 318:
  if(OUTfilter == "iqrpool")   OUTfilter.print <- "pooled IQR"
Executing line 319:
  if(OUTfilter == "iqrclass")  OUTfilter.print <- "unpooled IQR"
Executing line 320:
  if(OUTfilter == "sdpool")    OUTfilter.print <- "pooled SD"
Executing line 321:
  if(OUTfilter == "sdclass")   OUTfilter.print <- "unpooled SD"
Executing line 322:
  if(OUTfilter == "ID_CANCEL") OUTfilter.print <- "no outlier removal"
Executing line 323:
  if(OUTfilter == "none")      OUTfilter.print <- "no outlier removal"
Executing line 324:
  if(outliers  == "ignored")   OUTfilter.print <- "no outlier removal"
Executing line 326:
  graph.title           <- paste("Gene-gene XY scatterplot -- ", class0.lab, " vs. ", class1.lab)
Executing line 327:
  graph.subtitle        <- paste(outliers_rm," outliers were removed from the plot using ",OUTfilter.print," methods",note)
Executing lines 331 to 342:
  if(outliers == "ignored" || outliers == "removed"){pdf(AM.path); aa                    <-plot(gene.x.vec.0,gene.y.vec.0,xlim=xlim,ylim=ylim,pch=4,col="green",xlab=Xlab,ylab=Ylab,main=graph.title,sub=graph.subtitle,cex.sub=0.5); points(gene.x.vec.1,gene.y.vec.1,pch=1,col="blue"); legend(x="topright",,legend=legend.labels,col=legend.colors,pch=legend.symbols); dev.off(); shell.exec(AM.path)}
Executing lines 345 to 358:
  if(outliers == "identified"){pdf(AM.path); aa                    <-plot(gene.x.vec.0,gene.y.vec.0,xlim=xlim,ylim=ylim,pch=4,col="green",xlab=Xlab,ylab=Ylab,main=graph.title,sub=graph.subtitle,cex.sub=0.5); points(gene.x.vec.1,gene.y.vec.1,pch=1,col="blue"); points(outl.x.vec.0,outl.y.vec.0,pch=4,col="red"); points(outl.x.vec.1,outl.y.vec.1,pch=1,col="red"); legend(x="topright",,legend=legend.labels,col=legend.colors,pch=legend.symbols); dev.off(); shell.exec(AM.path)}
